# Supplementary material for: KLK4T2 Is a Hormonally Regulated Transcript from the KLK4 Locus
Source: Int J Mol Sci. 2021 Dec 1;22(23):13023. doi: 10.3390/ijms222313023 (PMC8657796; doi:10.3390/ijms222313023)
Supplement: Supplementary file 1 [file ijms-22-13023-s001.zip]

Archive with 1 entries (1 files):
- ijms-1449779-supplementary.pdf
